# Supplementary material for: U-Net-based reactive center loop-identifier for serpins
Source: Bioinform Adv. 2026 May 7;6(1):vbag132. doi: 10.1093/bioadv/vbag132 (PMC13215094; doi:10.1093/bioadv/vbag132)
Supplement: vbag132_Supplementary_Data [file vbag132_supplementary_data.zip]

Archive with 3 entries (3 files):
- S.Table1_RCL_annotations.csv
- S.Table2_Uniprot_Test_Set.csv
- S.Table3_Test_Set_Evaluations.xlsx
