# Supplementary material for: U-Net-based reactive center loop-identifier for serpins
Source: Bioinform Adv. 2026 May 7;6(1):vbag132. doi: 10.1093/bioadv/vbag132 (PMC13215094; doi:10.1093/bioadv/vbag132)
Supplement: vbag132_Supplementary_Data [file vbag132_supplementary_data.zip › S.Table2_Uniprot_Test_Set.csv]

id	Entry Name	Protein names	Gene Names	Organism	rcl_start	rcl_end	pre_rcl	rcl_seq	after_rcl	inhibitory	Sequence	Inclusion	Note
P01009	A1AT_HUMAN	Alpha-1-antitrypsin (Alpha-1 protease inhibitor) (Alpha-1-antiproteinase) (Serpin A1) [Cleaved into: Short peptide from AAT (SPAAT)]	SERPINA1 AAT PI PRO0684 PRO2209	Homo sapiens (Human)	368	392	EK	GTEAAGAMFLEAIPMSIPPEVKFNK	PF		MPSSVSWGILLLAGLCCLVPVSLAEDPQGDAAQKTDTSHHDQDHPTFNKITPNLAEFAFSLYRQLAHQSNSTNIFFSPVSIATAFAMLSLGTKADTHDEILEGLNFNLTEIPEAQIHEGFQELLRTLNQPDSQLQLTTGNGLFLSEGLKLVDKFLEDVKKLYHSEAFTVNFGDTEEAKKQINDYVEKGTQGKIVDLVKELDRDTVFALVNYIFFKGKWERPFEVKDTEEEDFHVDQVTTVKVPMMKRLGMFNIQHCKKLSSWVLLMKYLGNATAIFFLPDEGKLQHLENELTHDIITKFLENEDRRSASLHLPKLSITGTYDLKSVLGQLGITKVFSNGADLSGVTEEAPLKLSKAVHKAVLTIDEKGTEAAGAMFLEAIPMSIPPEVKFNKPFVFLMI…
P01011	AACT_HUMAN	Alpha-1-antichymotrypsin (ACT) (Cell growth-inhibiting gene 24/25 protein) (Serpin A3) [Cleaved into: Alpha-1-antichymotrypsin His-Pro-less]	SERPINA3 AACT GIG24 GIG25	Homo sapiens (Human)	369	397	EE	GTEASAATAVKITLLSALVETRTIVRFNR	PF		MERMLPLLALGLLAAGFCPAVLCHPNSPLDEENLTQENQDRGTHVDLGLASANVDFAFSLYKQLVLKAPDKNVIFSPLSISTALAFLSLGAHNTTLTEILKGLKFNLTETSEAEIHQSFQHLLRTLNQSSDELQLSMGNAMFVKEQLSLLDRFTEDAKRLYGSEAFATDFQDSAAAKKLINDYVKNGTRGKITDLIKDLDSQTMMVLVNYIFFKAKWEMPFDPQDTHQSRFYLSKKKWVMVPMMSLHHLTIPYFRDEELSCTVVELKYTGNASALFILPDQDKMEEVEAMLLPETLKRWRDSLEFREIGELYLPKFSISRDYNLNDILLQLGIEEAFTSKADLSGITGARNLAVSQVVHKAVLDVFEEGTEASAATAVKITLLSALVETRTIVRFNRPF…
P05545	SPA3K_RAT	Serine protease inhibitor A3K (Serpin A3K) (CPI-21) (Contrapsin-like protease inhibitor 1) (GHR-P63) (Growth hormone-regulated proteinase inhibitor) (Kallikrein-binding protein) (KBP) (SPI-2.3) (Serine protease inhibitor 2) (SPI-2) (Thyroid hormone-regulated protein)	Serpina3k Spin2b	Rattus norvegicus (Rat)	365	392	ET	GTEGAAATAVTAALKSLPQTIPLLNFNR	PF		MAFIAALGLLMAGICPAVLCDGILGRDTLPHEDQGKGRQLHSLTLASINTDFTLSLYKKLALRNPDKNVVFSPLSISAALAILSLGAKDSTMEEILEVLKFNLTEITEEEIHQGFGHLLQRLSQPEDQAEINTGSALFIDKEQPILSEFQEKTRALYQAEAFVADFKQCNEAKKFINDYVSNQTQGKIAELFSELDERTSMVLVNYLLFKGKWKVPFNPNDTFESEFYLDEKRSVKVPMMKIKDLTTPYIRDEELSCSVLELKYTGNASALFILPDQGKMQQVESSLQPETLKKWKDSLRPRIISELRMPKFSISTDYNLEEVLPELGIRKIFSQQADLSRITGTKNLHVSQVVHKAVLDVDETGTEGAAATAVTAALKSLPQTIPLLNFNRPFMLVIT…
P07758	A1AT1_MOUSE	Alpha-1-antitrypsin 1-1 (AAT) (Alpha-1 protease inhibitor 1) (Alpha-1-antiproteinase) (Serine protease inhibitor 1-1) (Serine protease inhibitor A1a) (Serpin A1a)	Serpina1a Dom1 Spi1-1	Mus musculus (Mouse)	363	387	ET	GTEAAAVTVLQMVPMSMPPILRFDH	PF		MTPSISWGLLLLAGLCCLVPSFLAEDVQETDTSQKDQSPASHEIATNLGDFAISLYRELVHQSNTSNIFFSPVSIATAFAMLSLGSKGDTHTQILEGLQFNLTQTSEADIHKSFQHLLQTLNRPDSELQLSTGNGLFVNNDLKLVEKFLEEAKNHYQAEVFSVNFAESEEAKKVINDFVEKGTQGKIAEAVKKLDQDTVFALANYILFKGKWKKPFDPENTEEAEFHVDESTTVKVPMMTLSGMLHVHHCSTLSSWVLLMDYAGNATAVFLLPDDGKMQHLEQTLSKELISKFLLNRRRRLAQIHFPRLSISGEYNLKTLMSPLGITRIFNNGADLSGITEENAPLKLSQAVHKAVLTIDETGTEAAAVTVLQMVPMSMPPILRFDHPFLFIIFEEHTQ…		disagree, 363
P07759	SPA3K_MOUSE	Serine protease inhibitor A3K (Serpin A3K) (Contrapsin) (SPI-2)	Serpina3k Mcm2 Spi2	Mus musculus (Mouse)	369	394	ET	GTEAAAATGVIGGIRKAILPAVHFNR	PF		MAFIVAMGMILMAGICPAVLCFPDGTKEMDIVFHEHQDNGTQDDSLTLASVNTDFAFSLYKKLALKNPDTNIVFSPLSISAALALVSLGAKGKTMEEILEGLKFNLTETPEADIHQGFGNLLQSLSQPEDQDQINIGNAMFIEKDLQILAEFHEKTRALYQTEAFTADFQQPTEAKNLINDYVSNQTQGMIKELISELDERTLMVLVNYIYFKGKWKISFDPQDTFESEFYLDEKRSVKVPMMKMKLLTTRHFRDEELSCSVLELKYTGNASALLILPDQGRMQQVEASLQPETLRKWRKTLFPSQIEELNLPKFSIASNYRLEEDVLPEMGIKEVFTEQADLSGITETKKLSVSQVVHKAVLDVAETGTEAAAATGVIGGIRKAILPAVHFNRPFLFV…
P09006	SPA3N_RAT	Serine protease inhibitor A3N (Serpin A3N) (CPI-26) (Contrapsin-like protease inhibitor 6) (SPI-2.2) (Serine protease inhibitor 3) (SPI-3)	Serpina3n Spin2c	Rattus norvegicus (Rat)	367	394	ET	GTEAAAATGVKFVPMSAKLDPLIIAFDR	PF		MTRLVTLELLMAGIGSALLCFPDCILGEDTLFHEDQDKGTQLDSLTLASINTDFAFSLYKKLALRNPDKNVVFSPLSISAALAVVSLGAKGNSMEEILEGLKFNLTETPETEIHRGFGHLLQRLSQPRDEIQISTGNALFIEKRLQVLAEFQEKAKALYQAEAFTADFQQSREAKKLINDYVSKQTQGKIQGLITNLAKKTSMVLVNYIYFKGKWKVPFDPRDTFQSEFYSGKRRPVKVPMMKLEDLTTPYVRDEELNCTVVELKYTGNASALFILPDQGKMQQVEASLQPETLRRWKDSLRPSMIDELYLPKFSISADYNLEDVLPELGIKEVFSTQADLSGITGDKDLMVSQVVHKAVLDVAETGTEAAAATGVKFVPMSAKLDPLIIAFDRPFLMI…
P17475	A1AT_RAT	Alpha-1-antiproteinase (Alpha-1-antitrypsin) (Alpha-1-proteinase inhibitor) (Serpin A1)	Serpina1	Rattus norvegicus (Rat)	362	386	ER	GTEAAGATVVEAVPMSLPPQVKFDH	PF		MAPSISRGLLLLAALCCLAPSFLAEDAQETDTSQQDQSPTYRKISSNLADFAFSLYRELVHQSNTSNIFFSPMSITTAFAMLSLGSKGDTRKQILEGLEFNLTQIPEADIHKAFHHLLQTLNRPDSELQLNTGNGLFVNKNLKLVEKFLEEVKNNYHSEAFSVNFADSEEAKKVINDYVEKGTQGKIVDLMKQLDEDTVFALVNYIFFKGKWKRPFNPEHTRDADFHVDKSTTVKVPMMNRLGMFDMHYCSTLSSWVLMMDYLGNATAIFLLPDDGKMQHLEQTLTKDLISRFLLNRQTRSAILYFPKLSISGTYNLKTLLSSLGITRVFNNDADLSGITEDAPLKLSQAVHKAVLTLDERGTEAAGATVVEAVPMSLPPQVKFDHPFIFMIVESETQS…		362
P22599	A1AT2_MOUSE	Alpha-1-antitrypsin 1-2 (AAT) (Alpha-1 protease inhibitor 2) (Alpha-1-antiproteinase) (Serine protease inhibitor 1-2) (Serine protease inhibitor A1b) (Serpin A1b)	Serpina1b Aat2 Dom2 Spi1-2	Mus musculus (Mouse)	363	387	ET	GTEAAAATVFEAVPMSMPPILRFDH	PF		MTPSISWGLLLLAGLCCMVPSFLAEDVQETDTSQKDQSPASHEIATNLGDFAISLYRELVHQSNTSNIFFSPVSIATAFAMLSLGSKGDTHTQILEGLQFNLTQTSEADIHKSFQHLLQTLNRPDSELQLSTGNGLFVNNDLKLVEKFLEEAKNHYQAEVFSVNFAESEEAKKVINDFVEKGTQGKIVEAVKELDQDTVFALANYILFKGKWKKPFDPENTEEAEFHVDKSTTVKVPMMMLSGMLDVHHCSILSSWVLLMDYAGNASAVFLLPEDGKMQHLEQTLNKELISKILLNRRRRLVQIHIPRLSISGDYNLKTLMSPLGITRIFNNGADLSGITEENAPLKLSKAVHKAVLTIDETGTEAAAATVFEAVPMSMPPILRFDHPFLFIIFEEHTQ…		363
Q00896	A1AT3_MOUSE	Alpha-1-antitrypsin 1-3 (Alpha-1 protease inhibitor 3) (Alpha-1 protease inhibitor 6) (Alpha-1-antitrypsin 1-6) (Serine protease inhibitor 1-3) (Serine protease inhibitor 1-6) (Serine protease inhibitor A1c) (Serpin A1c)	Serpina1c Dom3 Dom6 Spi1-3 Spi1-6	Mus musculus (Mouse)	363	387	ET	GTEAAAVTVLLAVPYSMPPILRFDH	PF		MTPSISWGLLLLAGLCCLVPSFLAEDVQETDTSQKDQSPASHEIATNLGDFAISLYRELVHQSNTSNIFFSPVSIATAFAMLSLGSKGDTHTQILEGLQFNLTQTSEADIHKSFQHLLQTLNRPDSELQLSTGNGLFVNNDLKLVEKFLEEAKNHYQAEVFSVNFAESEEAKKVINDFVEKGTQGKIVEAVKKLDQDTVFALANYILFKGKWKKPFDPENTEEAEFHVDESTTVKVPMMTLSGMLDVHHCSTLSSWVLLMDYAGNATAVFLLPDDGKMQHLEQTLSKELISKFLLNRRRRLAQIHFPRLSISGEYNLKTLMSPLGITRIFNNGADLSGITEENAPLKLSQAVHKAVLTIDETGTEAAAVTVLLAVPYSMPPILRFDHPFLFIIFEEHTQ…
Q96P15	SPB11_HUMAN	Serpin B11	SERPINB11	Homo sapiens (Human)	343	369	EE	GTEAAAATGDSIAVKSLPMRAQFKANH	PF		MGSLSTANVEFCLDVFKELNSNNIGDNIFFSSLSLLYALSMVLLGARGETEEQLEKVLHFSHTVDSLKPGFKDSPKCSQAGRIHSEFGVEFSQINQPDSNCTLSIANRLYGTKTMAFHQQYLSCSEKWYQARLQTVDFEQSTEETRKTINAWVENKTNGKVANLFGKSTIDPSSVMVLVNAIYFKGQWQNKFQVRETVKSPFQLSEGKNVTVEMMYQIGTFKLAFVKEPQMQVLELPYVNNKLSMIILLPVGIANLKQIEKQLNSGTFHEWTSSSNMMEREVEVHLPRFKLETKYELNSLLKSLGVTDLFNQVKADLSGMSPTKGLYLSKAIHKSYLDVSEEGTEAAAATGDSIAVKSLPMRAQFKANHPFLFFIRHTHTNTILFCGKLASP
Q9S7T8	SPZX_ARATH	Serpin-ZX (ArathZx) (AtSerpin1) (Serpin-1)	At1g47710 F16N3.3 T2E6.22	Arabidopsis thaliana (Mouse-ear cress)	337	366	EE	GTEAAAASAGVIKLRGLLMEEDEIDFVADH	PF		MDVRESISLQNQVSMNLAKHVITTVSQNSNVIFSPASINVVLSIIAAGSAGATKDQILSFLKFSSTDQLNSFSSEIVSAVLADGSANGGPKLSVANGAWIDKSLSFKPSFKQLLEDSYKAASNQADFQSKAVEVIAEVNSWAEKETNGLITEVLPEGSADSMTKLIFANALYFKGTWNEKFDESLTQEGEFHLLDGNKVTAPFMTSKKKQYVSAYDGFKVLGLPYLQGQDKRQFSMYFYLPDANNGLSDLLDKIVSTPGFLDNHIPRRQVKVREFKIPKFKFSFGFDASNVLKGLGLTSPFSGEEGLTEMVESPEMGKNLCVSNIFHKACIEVNEEGTEAAAASAGVIKLRGLLMEEDEIDFVADHPFLLVVTENITGVVLFIGQVVDPLH
P01010	A1AT_PAPAN	Alpha-1-antitrypsin (AAT) (Alpha-1 protease inhibitor) (Alpha-1-antiproteinase) (Serpin A1)	SERPINA1 PI	Papio anubis (Olive baboon)	359	383	EK	GTEAAGAMFLEAIPMSIPPEVKFNK	PF		LLLAGLCCLLPGSLAEDPQGDAAQKTDTPPHDQNHPTLNKITPSLAEFAFSLYRQLAHQSNSTNIFFSPVSIATAFAMLSLGTKADTHSEILEGLNFNLTEIPEAQVHEGFQELLRTLNKPDSQLQLTTGNGLFLNKSLKVVDKFLEDVKNLYHSEAFSVNFEDTEEAKKQINNYVEKGTQGKVVDLVKELDRDTVFALVNYIFFKGKWERPFEVEATEEEDFHVDQATTVKVPMMRRLGMFNIYHCEKLSSWVLLMKYLGNATAIFFLPDEGKLQHLENELTHDIITKFLENENRRSANLHLPKLAITGTYDLKTVLGHLGITKVFSNGADLSGVTEDAPLKLSKAVHKAVLTIDEKGTEAAGAMFLEAIPMSIPPEVKFNKPFVFLMIEQNTKSPLF…
P12725	A1AT_SHEEP	Alpha-1-antiproteinase (Alpha-1-antitrypsin) (Alpha-1-proteinase inhibitor)		Ovis aries (Sheep)	366	390	EK	GTEAAGATFLEAIPMSLPPDVEFNR	PF		MALSITRGLLLLAALCCLAPTSLAGVLQGHAVQETDDTAHQEAACHKIAPNLANFAFSIYHKLAHQSNTSNIFFSPVSIASAFAMLSLGAKGNTHTEILEGLGFNLTELAEAEIHKGFQHLLHTLNQPNHQLQLTTGNGLFINESAKLVDTFLEDVKNLHHSKAFSINFRDAEEAKKKINDYVEKGSHGKIVDLVKDLDQDTVFALVNYISFKGKWEKPFEVEHTTERDFHVNEQTTVKVPMMNRLGMFDLHYCDKLASWVLLLDYVGNVTACFILPDLGKLQQLEDKLNNELLAKFLEKKYASSANLHLPKLSISETYDLKTVLGELGINRVFSNGADLSGITEEQPLMVSKALHKAALTIDEKGTEAAGATFLEAIPMSLPPDVEFNRPFLCILYDR…
P22324	A1AF_CAVPO	Alpha-1-antiproteinase F (APF) (Alpha-1-antitrypsin) (Alpha-1-proteinase inhibitor)		Cavia porcellus (Guinea pig)	353	377	EK	GTEAAGATELEITPHSVPQDLFFNK	PF		SAIPRGLLLLAGLCCLVFGIMAEDAQVAQGPSQQIPRSLAHFAHSMYRVLTQQSNTSNIFFSPVSIATALAMVSLGAKGDTHTQILWGLEFNLTEIAEADIHDGFQNLLHTLNRPHSEHELTTGNGLFLDQKLKLKEKFSEDVKTLYHAEAFPTNFSNPKEAEKQINAYVEKGTQGKIVDLVKDLSADTVLALVNYIFFRGKWEKPFDVKHTTQEDFLVDMNTTVNVPMMKRQGMYKAFHCSTIQSWVLLLDYEGNVTTLFLLPDKGKMQHLEETLTPELIFKFARKTERMFANVHLPKLSISGTYDLKEVLGHLGITNVFSGAADLSGITEDMPLKISKGLHKALLTIDEKGTEAAGATELEITPHSVPQDLFFNKPFLFLIIDHSTDTPLFVGKVMD…
P22325	A1AS_CAVPO	Alpha-1-antiproteinase S (APS) (Alpha-1-antitrypsin) (Alpha-1-proteinase inhibitor)		Cavia porcellus (Guinea pig)	355	379	EK	GTEAAGATMMEFMPMSLPEDLSFNK	PF		MPSAIPRGLLLLAGLCCLVFGIMAEDAQVAQGPSQQIPRSLAHFAHSMYRVLTQQSNTSNIFFSPVSIATALAMVSVGAKGDTHTQILRGLEFNLTEIAEADIHNGFQNLLHTLNRPHSEHQLTTGNGLFLDQKLKLKEKFSEDVKTLYHAEAFPTNFSNPKEAEKQINAYVEKGTQGKIVDLVKDLSADTVLALVNYIFFRGKWEKPFDVKHTTQEDFHVDTSTTVKVPMMKREGKYKAFHCSTIQSWVLLLDYEGNVTALFLLPEEGKMQHLEETLTPELIFKFARKTERMFANVHLPKLSISGTYDLKEVLGHLGITNVFSDAADLSGVTEDIPLKISKGLHKALLTIDEKGTEAAGATMMEFMPMSLPEDLSFNKPFLFLIIDHSTDTPLFVGKV…
P23035	A1AF_RABIT	Alpha-1-antiproteinase F (APF) (Alpha-1-antitrypsin) (Alpha-1-proteinase inhibitor)		Oryctolagus cuniculus (Rabbit)	363	387	ER	GTEAAGATYMEIIPMSLPDSITLDR	PF		MPPSVSRALLLLAGLGCLLPGFLADEAQETAVSSHEQDHPACHRIAPSLAEFALSLYREVAHESNTTNIFFSPVSIALAFAMLSLGAKGDTHTQVLEGLKFNLTETAEAQIHDGFRHLLHTVNRPDSELQLAARNALVVHENLKLQHKFLEDAKNLYQSEAFLVDFRDPEQAKTKINSHVEKGTRGKIVDLVQELDARTLLALVNYVFFKGKWEKPFEPENTKEEDFHVNATTTVRVPMMSRLGRYDLFHCSTLASTVLRMDYKGNATALFLLPDEGKLQHLEDTLTTELITKFLAKSSLRSVTVHFPKLSISGTYDLKPLLGKLGITQVFSDNADLSGITEQEPLKASQALHKAVLTIDERGTEAAGATYMEIIPMSLPDSITLDRPFLFVIYSHEIK…
P26595	A1AT_MUSCR	Alpha-1-antiproteinase (Alpha-1-antitrypsin) (AAT) (Alpha-1-proteinase inhibitor) (Serpin A1)	Serpina1	Mus caroli (Ryukyu mouse) (Ricefield mouse)	362	386	ET	GTEAAAATVLQAVPMSMPPILNFNK	PF		MTPSISWGLLLLAGLFCLVPSFLAEDVQETDTSRRDSVPASHDTPYNLELSISLYRELGHKSTTSNIFFSQVSIATAFAMLSLGEKGDTHTQILEGLQFNLTQTSEADIHKAFQHLLQTLNRPDSELQLSTGNGSLLNNDLKLVEKFLEEAKNNYHSEVFSVNFAESEEAKKVINDFVEKGTQGKIAEAVKDPDEDTVFALANYILFKGKWKKPFDPKHTEEAEFHVDTVTTVKVPMMTLTGMLDVHHCSTLSSWVLLMDYLGNRTAVFLLPDDGKMQHLEQTLNKELISKFLLNRHRRLAQVHLPRLSLSGNYTLNTLMSHLGITRIFNNGADLSGITEENAPLKLSKAADKAVLTMDETGTEAAAATVLQAVPMSMPPILNFNKPFIFIIVEEHTQS…
P34955	A1AT_BOVIN	Alpha-1-antiproteinase (Alpha-1-antitrypsin) (Alpha-1-proteinase inhibitor) (Serpin A1)	SERPINA1 PI	Bos taurus (Bovine)	366	390	EK	GTEAVGSTFLEAIPMSLPPDVEFNR	PF		MALSITRGLLLLAALCCLAPISLAGVLQGHAVQETDDTSHQEAACHKIAPNLANFAFSIYHHLAHQSNTSNIFFSPVSIASAFAMLSLGAKGNTHTEILKGLGFNLTELAEAEIHKGFQHLLHTLNQPNHQLQLTTGNGLFINESAKLVDTFLEDVKNLYHSEAFSINFRDAEEAKKKINDYVEKGSHGKIVELVKVLDPNTVFALVNYISFKGKWEKPFEMKHTTERDFHVDEQTTVKVPMMNRLGMFDLHYCDKLASWVLLLDYVGNVTACFILPDLGKLQQLEDKLNNELLAKFLEKKYASSANLHLPKLSISETYDLKSVLGDVGITEVFSDRADLSGITKEQPLKVSKALHKAALTIDEKGTEAVGSTFLEAIPMSLPPDVEFNRPFLCILYDR…
P38029	A1AT2_HORSE	Alpha-1-antiproteinase 2 (Alpha-1-antitrypsin 2) (Alpha-1-proteinase inhibitor 2) (SPI2)		Equus caballus (Horse)	371	395	EK	GTEAAGTTMWEIMPISLPPDLKFNR	PF		MPSSVPWCLLLLAGLCCLVPSSLAEDLQGCAVQETHATAHDEEHLQEPAEHKIAPNLADFAFSLYRHVAHQSNTTNIFFSPVSIATAFALLSLGAKGDTHTQILEGLSFNLTELAEAQIHDGFQHLLNALNHSDNQLQLTTGNGLFIDESAKLLDKFLEDVKKLYHSEAFSINFRDTEEAKKQINDYVEKGTQGKIVDLVKDLDKDTVLALVNYIFFKGTWEKPFEPEYTTEQDFHVDEKTTVRVPMMHRLSSFDVQYSDTLSSWVLLLDYAGNATAFFILPDQGKLQHLEDTLTKGILARFLGNRHSSFVNVHLPKLSISGTYDLTSILPELGITKVFSRQADLSGITEEVPLTVSKALHKAVLTIDEKGTEAAGTTMWEIMPISLPPDLKFNRPFVL…
Q00897	A1AT4_MOUSE	Alpha-1-antitrypsin 1-4 (Alpha-1 protease inhibitor 4) (Serine protease inhibitor 1-4) (Serine protease inhibitor A1d) (Serpin A1d)	Serpina1d Dom4 Spi1-4	Mus musculus (Mouse)	363	387	ET	GTEAAAATVLQVATYSMPPIVRFDH	PF		MTPSISWSLLLLAGLCCLVPSFLAEDVQETDTSQKDQSPASHEIATNLGDFALRLYRELVHQSNTSNIFFSPVSIATAFAMLSLGSKGDTHTQILEGLQFNLTQTSEADIHKSFQHLLQTLNRPDSELQLSTGNGLFVNNDLKLVEKFLEEAKNHYQAEVFSVNFAESEEAKKVINDFVEKGTQGKIVEAVKKLDQDTVFALANYILFKGKWKQPFDPENTEEAEFHVDESTTVKVPMMTLSGMLDVHHCSMLSSWVLLMDYAGNTTAVFLLPDDGKMQHLEQTLNKELISQFLLNRRRSDAQIHIPRLSISGNYNLKTLMSPLGITRIFNNGADLSGITEENAPLKLSKAVHKAVLTIDETGTEAAAATVLQVATYSMPPIVRFDHPFLFIIFEEHTQ…
Q00898	A1AT5_MOUSE	Alpha-1-antitrypsin 1-5 (Alpha-1 protease inhibitor 5) (Serine protease inhibitor 1-5) (Serine protease inhibitor A1e) (Serpin A1e)	Serpina1e Dom5 Spi1-5	Mus musculus (Mouse)	363	387	ET	GTEAAAATVLQGGFLSMPPILHFNR	PF		MTPSISWCLLLLAGLCCLVPSFLAEDVQETDTSQKDQSPASHEIATNLGDFAISLYRELVHQSNTSNIFFSPVSIATAFAMLSLGSKGDTHTQILEGLQFNLTQTSEADIHNSFQHLLQTLNRPDSELQLSTGNGLFVNNDLKLVEKFLEEAKNHYQAEVFSVNFAESEEAKKVINDFVEKGTQGKIVEAVKKLEQDTVFVLANYILFKGKWKKPFDPENTKQAEFHVDESTTVKVPMMTLSGMLDVHHCSTLSSWVLLMDYAGNATAVFLLPDDGKMQHLEQTLNKELISKFLLNRRRRLAQIHIPRLSISGNYNLETLMSPLGITRIFNSGADLSGITEENAPLKLSQAVHKAVLTIDETGTEAAAATVLQGGFLSMPPILHFNRPFLFIIFEEHSQ…
Q03044	A1AT_DIDVI	Alpha-1-antiproteinase (Alpha-1-antitrypsin) (Alpha-1-proteinase inhibitor)		Didelphis virginiana (North American opossum) (Didelphis marsupialis virginiana)	360	384	EK	GTEASGATFAEGIPMSIPPTVEFLR	PF		MMPSTLSLCLMLAGLCSLVTSHLTEEIQASNDTENEYSSTRRISPYMTDFSIDFYRLLVSKSNTTNIFFSPISIYTAFTLLALGAKSATRDQILTGLRFNRTEISEEHIFEGFQQLLNTFNLPENELQLTTSNGLFIDKNLKLVAKFLEDSKRLYASDTFSTNFEDNMAAKKQINDYVEKETQGKIVDLIQNLDSNVVFVLVNCIFFKGKWEKPFMTELTTECPFHVDSKTTVPVQTMRRLGMFNVFYDQDLSCWVLKMKYMGNATALFILPDTGKIEKVENALNKMLFHKWTRNLKRRAISLYFPKVSISGNYDLKILRELGITDVFGSNADLSGITEETNLKLSQAVHKAVVNIDEKGTEASGATFAEGIPMSIPPTVEFLRPFIFIILEENTKSVL…
Q09055	HP55_TAMSI	Hibernation-specific plasma protein HP-55 (CM55-ML) (Hibernator-specific blood complex, 55 kDa subunit)		Tamias sibiricus (Siberian chipmunk) (Eutamias sibiricus)	363	387	EE	GTEAAGGTVLGAEAMLQAPIMKFDR	PF		MPSSISWGLLLLAALSCLGPGSLAQDAQETEASKQDQEHPASHRIAPHLAEFALSLYRVLARQSNTTNIFFSPVSIASALAMLSLGTKGDTHTQILEGLDFNLTEMAEADIHQGFQNLLQTLNRPNTQLQLTSGNVLFIHQNLKLLDKFLENIKSLYHSGAFPTNFTNTEEARQQINSYVEQGTQGKIVELVKELDRDTVLALVNYIFFKGKWLKPFNVKNIREEDFHVDEATTVRVPMMYRVGMFPVHYCRTLASLVLQMDYLGNATAIFLLPDKGKMQHLEDTISTEILSKLLKDRQTSKYQVYFPRVSISGTYDLKDVLSSLGITRVFSRVADLSGVTEDAPLTVSKVLHKAVLDMDEEGTEAAGGTVLGAEAMLQAPIMKFDRPFLVVIYEHNTK…
Q43492	BSZ7_HORVU	Serpin-Z7 (BSZ7) (HorvuZ7)	PAZ7	Hordeum vulgare (Barley)	344	370	EE	GTKAGAATGDVIVDRSLPIRMDFVANH	PF		MATTLTTDLRLSIAHQTRFGLRLASAISSDPESAATNVAFSPVSLHVALSLVAAGARGATRDQLVAVLGGGGAGEAEALQSLAEQVVQFVLADASINSGPRIAFANGVFVDASLSLKPSFQELAVCNYKSEVQSVDFKTKAPEAASQVNSWVKNVTAGLIEEILPAGSIDNTTRLVLGNALYFKGLWTKKFDESKTKYDDFHLLNGSTVQTPFMSSTNKQYLSSSDGLKVLKLPYQHGGDNRQFSMYILLPEAHDGLSRLAQKLSTEPDFLENRIPTEEVEVGQFMLPKFKISFGFEANKLLKTLGLQLPFSLEANLSEMVNSPMGLYISSVFHKTFVEVDEEGTKAGAATGDVIVDRSLPIRMDFVANHPFLFLIREDIAGVVLFIGHVANPAVSS
Q5I2A0	SPA3G_MOUSE	Serine protease inhibitor A3G (Serpin A3G) (Serine protease inhibitor 2A) (Serpin 2A)	Serpina3g Spi2A	Mus musculus (Mouse)	357	384	ET	GTEAAAATGMAGVGCCAVFDFLEIFFNR	PF		MAGVSPAVFGCPDVTLGRNTAVREVQENVTSVDSLTLVSSNTDFAFSLYRKLVLKNPDENVVFSPFSICTALALLSLGAKSNTLKEILEGLKFNLTETPEPDIHQGFRYLLDLLSQPGNQVQISTGSALFIEKHLQILAEFKEKARALYQAEAFTADFQQPLKATKLINDYVSNHTQGKIKELISGLKESTLMVLVNYIYFKGKWKNPFDPNDTFKSEFYLDEKRSVIVSMMKTGYLTTPYFRDEELSCTVVELKYTGNASAMFILPDQGRMQQVEASLQPETLRKWKNSLKPRMIHELRLPKFSISTDYSLEHILPELGIREVFSTQADLSAITGTKDLRVSQVVHKAVLDVAETGTEAAAATGMAGVGCCAVFDFLEIFFNRPFLMIISDTKAHIAL…
Q91WP6	SPA3N_MOUSE	Serine protease inhibitor A3N (Serpin A3N)	Serpina3n Spi2	Mus musculus (Mouse)	367	394	ET	GTEAAAATGVKFVPMSAKLYPLTVYFNR	PF		MAFIAALGLLMAGICPAVLCFPDGTLGMDAAVQEDHDNGTQLDSLTLASINTDFAFSLYKELVLKNPDKNIVFSPLSISAALAVMSLGAKGNTLEEILEGLKFNLTETSEADIHQGFGHLLQRLNQPKDQVQISTGSALFIEKRQQILTEFQEKAKTLYQAEAFTADFQQPRQAKKLINDYVRKQTQGMIKELVSDLDKRTLMVLVNYIYFKAKWKVPFDPLDTFKSEFYAGKRRPVIVPMMSMEDLTTPYFRDEELSCTVVELKYTGNASALFILPDQGRMQQVEASLQPETLRKWKNSLKPRMIDELHLPKFSISTDYSLEDVLSKLGIREVFSTQADLSAITGTKDLRVSQVVHKAVLDVAETGTEAAAATGVKFVPMSAKLYPLTVYFNRPFLIM…
O00394	A1AT_CHLAE	Alpha-1-antitrypsin (Alpha-1 protease inhibitor) (Alpha-1-antiproteinase) (Serpin A1)	SERPINA1	Chlorocebus aethiops (Green monkey) (Cercopithecus aethiops)	346	370	EK	GTEAAGAMFLEAIPMSIPPEVKFNK	PF		HVEDPQGDAAQKTDTSHHDQEHSTFNKITPSLAEFAFSLYRQLAHQSNSTNIFFSPVSIATAFAMLSLGTKADTHSEILEGLNFNLTEIPEAQIHEGFQELLHTLNKPDSQLQLTTGNGLFLNKSVKVVDKFLEDVKKLYHSEAFSVNFEDTEEAKKQINNYVEKGTQGKIVDLVKELDRDTVFALVNYIFFKGKWERPFEVEATKEEDFHVDQATTVKVPMMRRLGMFNIYHCEKLSSWVLLMKYLGNATAIFFLPDEGKLQHLENELTHDIITKFLENENRRSANLHLPKLAITGTYDLKTVLGHLGITKVFSNGADLSGVTEDAPLKLSKAVHKAVLTIDEKGTEAAGAMFLEAIPMSIPPEVKFNKPFVFLMIEQNTKSPLFMGKVVNPTQK
O04582	SPZ5_ARATH	Probable non-inhibitory serpin-Z5 (ArathZ5)	At1g62170 F19K23.10	Arabidopsis thaliana (Mouse-ear cress)	380	408	EK	GTEAVTFTAFRSAYLGCALVKPIDFVADH	PF		MEPKEKKQKLDTSEVASPSLSKTHLKKKKTKKQKIRKSQEITSPSLSKNTDLVIASPSLSNIDVGEAMKKQNDVAIFLTGIVISSVAKNSNFVFSPASINAALTMVAASSGGEQGEELRSFILSFLKSSSTDELNAIFREIASVVLVDGSKKGGPKIAVVNGMWMDQSLSVNPLSKDLFKNFFSAAFAQVDFRSKAEEVRTEVNAWASSHTNGLIKDLLPRGSVTSLTDRVYGSALYFKGTWEEKYSKSMTKCKPFYLLNGTSVSVPFMSSFEKQYIAAYDGFKVLRLPYRQGRDNTNRNFAMYIYLPDKKGELDDLLERMTSTPGFLDSHNPERRVKVGKFRIPKFKIEFGFEASSAFSDFELDVSFYQKTLIEIDEKGTEAVTFTAFRSAYLGCALV…
O54757	ALMM_TAMSI	Alpha-1-antitrypsin-like protein CM55-MM		Tamias sibiricus (Siberian chipmunk) (Eutamias sibiricus)	363	387	EK	GTDAAGATFLEMIPMMLPPDMKFDR	PF		MPSSISWGLLLLAALSCLGPGSLAQDAQETEASKKDQEHPASHRIAPHLAEFALSLYRVLAHQSNTTNIFFSPVSIATALAMLSLGTKGDTHTQILEGLDFNLTEMAEADIHQGFQNLLQTLNRPNTQLQLTSGNGLFIHQNLKLLDKFLEDVKSLYHSEALPTNFTNTEEARQQINSYVEKGTQGKIVELVKELHRDTVLALVNYIFFKGKWEEPFNEEDTKEEDFHVDEATTVRVPMMNRLGMFHLHHCSTLASWVLQMDYLGNATAIFLLPDKGKMQHLEDTVTMEILSKFLKNRETTLVDLYFPKVSISGTYDLKTVLHSLGITRVFSQEADLSGVTEDAPLTVSKALHKAVLDIHEKGTDAAGATFLEMIPMMLPPDMKFDRPFLVVIYEHHTK…
O54758	ALMS_TAMSI	Alpha-1-antitrypsin-like protein CM55-MS		Tamias sibiricus (Siberian chipmunk) (Eutamias sibiricus)	363	387	EE	GTEAAGATVGGITFMSRPKEVIFDR	PF		MPSSISWGLLLLAALSCLGPGSLAQDAQETEASKQDQEHPASHRIAPHLAEFALSLYRVLARQSNTTNIFFSPVSIATALAMLSLGTKGDTHTQILEGLDFNLTEMAEADIHQGFQHLLQTLNRPNTQLQLTSGNGLFIHQNLKLLDKFLEDVKSLYHSEAFPTNFTNMEEARQQINSYVEKGTQGKIVELVKELDSDTVLALVNYIFFKGKWLKPFNEEHTREEDFHVDEATTVRVPMMNREGRFHLHHCSTLASWVLQMDYLGNATAIFLLPDEGKMQHLEDTVSTEILSKFLKNRQTTRVSLYFPKVSISGTYALKTVLSSLGITKVFSNAADLSGVTEEAPLIVSKALHKAVLDIDEEGTEAAGATVGGITFMSRPKEVIFDRPFLVVIYEHHTK…
O54763	A1AT_CALCN	Alpha-1-antiproteinase (Alpha-1-antitrypsin) (Alpha-1-proteinase inhibitor)		Callosciurus caniceps (Gray-bellied squirrel)	363	387	ER	GTEAAGVTVLEAIPMSLPPDVRFDR	PF		MPSSISWGLLLLAGLCCLAPGSLAGDAQETDASKDDHEHPACHKIAPNLAEFAFDLYRVLARQSNTTNIFFSPVSVATALAALSLGTKGDTHTQILEGLDFNLTEMAETDIHQGFQHLLQTLNRPNNQLQLTTGNGLFIDQSLKLADKFLEDVKNLYHSEAFSTNFTDSEEAKKQINGYVEKGTQGKIVDAVKTLDKNTVFALVNYIFFKGKWEKPFEVEHTTEGDFHVDQATTVKVPMMNRLGRFDLLYCTTLASWVLQMDYLGNATAIFLLPDEGKLQHLEDTITKEILSKFLKNRHTRTVNLYFPKLSITGTYDLRSVLSTLGITKVFSNEADLSGVTEEAPLKLSKGVHKAVLTIDERGTEAAGVTVLEAIPMSLPPDVRFDRPFLIIIYEHYTK…
P05544	SPA3L_RAT	Serine protease inhibitor A3L (Serpin A3L) (CPI-23) (Contrapsin-like protease inhibitor 3) (Serine protease inhibitor 1) (SPI-1)	Serpina3l Spin2a	Rattus norvegicus (Rat)	365	389	ET	GTEATAATGVATVIRRQPRTLNFNR	PF		MAFIAALGLLMAGICPAVLCDGTLGRDTLSHEDHGKGRQLHSLTLASSNTDFALSLYKKLALRNPDKNVVFSPLSISAALTILSLGAKDSTMEEILEGLKFNLTEITEEEIHQGFGHLLQRLSQPEDQVEINTGSALFIDKEQPILSEFQEKTRALYQAEAFIADFKQPNEAKKLINDYVSNQTQGKIAELFSDLEERTSMVLVNYLLFKGKWKVPFNPNDTFESEFYLDEKRSVKVPMMKIKEVTTPYVRDEELSCSVLELKYTGNASALFILPDQGKMQQVESSLQPETLKKWKDSLIPRIINDLRMPKFSISTDYSLKEVLPELGIKKVFSQQADLSRITGTKDLYVSQVVHKAVLDVDETGTEATAATGVATVIRRQPRTLNFNRPFMVVITDMD…
P06293	SPZ4_HORVU	Serpin-Z4 (BSZ4) (HorvuZ4) (Major endosperm albumin) (Protein Z4) (Protein Z)	PAZ1	Hordeum vulgare (Barley)	343	372	EE	GTEAGAATVAMGVAMSMPLKVDLVDFVANH	PF		MATTLATDVRLSIAHQTRFALRLRSAISSNPERAAGNVAFSPLSLHVALSLITAGAAATRDQLVAILGDGGAGDAKELNALAEQVVQFVLANESSTGGPRIAFANGIFVDASLSLKPSFEELAVCQYKAKTQSVDFQHKTLEAVGQVNSWVEQVTTGLIKQILPPGSVDNTTKLILGNALYFKGAWDQKFDESNTKCDSFHLLDGSSIQTQFMSSTKKQYISSSDNLKVLKLPYAKGHDKRQFSMYILLPGAQDGLWSLAKRLSTEPEFIENHIPKQTVEVGRFQLPKFKISYQFEASSLLRALGLQLPFSEEADLSEMVDSSQGLEISHVFHKSFVEVNEEGTEAGAATVAMGVAMSMPLKVDLVDFVANHPFLFLIREDIAGVVVFVGHVTNPLISA
P22323	SPA3K_CAVPO	Serine proteinase inhibitor A3K (Serpin A3K) (Contrapsin) (CP)	SERPINA3K	Cavia porcellus (Guinea pig)	360	384	EE	GTEAAAATVLEATRTARPPRLSFNK	PF		MPSAISRGLLLLAGLCYLVFGIMAEDIQVAQVPSQHMPSHKVPRSLAHFAHSMHRVLTQQSNTSNIFFSPVSIATALAMVSLGAKGDTHTQILRSLEFNLTEIAEADIHDGFQNLLHTLNRPHSEHQLTTGNGLFLDQNLKLKEKFSGDVKTLYHAEAFPTNFSNPKEAEKQINAYVEKGTQGKIVDLVKDLGADTVLALVNYIFFRGKWEKPFDVKHTTQEDFHVDANTTVKVPMMKQQGMHKAFHCSTIQSWVLLLDYEGNVTALFLLPDEGKMQHLEETLTPELVFKFLRKTETMPAYVSLPKLSISGTYDLKEVLRDLGITNVFSGAADLSGITEDMPLKISKGLHKALLTIDEEGTEAAAATVLEATRTARPPRLSFNKPFFFLIIDHSTDTPL…
P29621	SPA3C_MOUSE	Serine protease inhibitor A3C (Serpin A3C) (Kallikrein-binding protein) (KBP)	Serpina3c Klkbp	Mus musculus (Mouse)	367	391	ET	GTEGVAATGVNFRILSRRTSLWFNR	TF		MAFIVALGLVITGICPGVLCFPDGTLERDTLFHKDKENGTQLDSLTLASINTDFAFSLYKKLALKNPDTNIVFSPLSISAALAIVSLGAKGNTLEEILEGLNFNLTETPEADIHQGFGHLLQRLSHPGEQVQISTGSALFVEKHLQILAEFQEKARALYQAEAFTADFQQPLEATKLINDYVSNQTQRKIKGLISDLDTDTLMVLVNYIYFKGKWKMPFNPRDTFESEFYLDVKRSVKVPMMKIKTLTTPYFRDEELSCTVVELKYKGNASALFILPDQGRMQQVEASLQPETLRKWKNSLRPRKMGELYLPKFSISTDYSLKNILPELGIKEIFSKQADLSGITGTKDLIVSQMVHKAVLDVAETGTEGVAATGVNFRILSRRTSLWFNRTFLMVISH…
P50447	A1AT_PIG	Alpha-1-antitrypsin (Alpha-1 protease inhibitor) (Alpha-1-antiproteinase) (Serpin A1)	SERPINA1 PI	Sus scrofa (Pig)	371	395	EK	GTEATGATILEAIPMSIPPNVKFNK	PF		MASSSTWGLLLLAGLCCLVPISLAEGLQGHAVQETDVPRHDHEQHQEAACHRIAPNLADFAFSLYRQVARQSNTSNIFLSPVTIARAFAMLSLGTKGATHAEILEGLQFNLTEKAEAEIHEGFQHLLHTLNQPDNQLQLTTGNGLFIDEKAKLVPKFLEDVKNLYHSEAFSINFRDTEEAKKCINDYVEKGSQGKIVDLVDELDKDTVFALVNYIFFKGKWEKPFEVEQTTEEDFHVDEETTVKVPMMNRLGMFDLHHCDKLSSWVLLMDYVATATAFFILPDQGKLHQLEDMLTKEIRAKFLEKRYPSSANLHLPKLTISGTYDLKSLLGNLGITKVFSDEADLSGVTEEQPLKLSKALHRAVLTIDEKGTEATGATILEAIPMSIPPNVKFNKPFLF…
P93692	SPZ2B_WHEAT	Serpin-Z2B (TriaeZ2b) (WSZ2b) (WZS3)		Triticum aestivum (Wheat)	343	371	ET	GTEAAATTIAKVVLRQAPPPSVLDFIVDH	PF		MATTLATDVRLSIAHQTRFAFRLASAISSNPESTVNNAAFSPVSLHVALSLITAGAGGATRNQLAATLGEGEVEGLHALAEQVVQFVLADASNIGGPRVAFANGVFVDASLQLKPSFQELAVCKYKAEAQSVDFQTKAAEVTAQVNSWVEKVTTGLIKDILPAGSIDNTTRLVLGNALYFKGAWTDQFDPRATQSDDFYLLDGSSIQTPFMYSSEEQYISSSDGLKVLKLPYKQGGDKRQFSMYILLPEALSGLWSLAEKLSAEPEFLEQHIPRQKVALRQFKLPKFKISLGIEASDLLKGLGLLLPFGAEADLSEMVDSPMAQNLYISSIFHKAFVEVNETGTEAAATTIAKVVLRQAPPPSVLDFIVDHPFLFLIREDTSGVVLFIGHVVNPLLSS
P93693	SPZ1B_WHEAT	Serpin-Z1B (TriaeZ1b) (WSZ1b) (WZS2)		Triticum aestivum (Wheat)	344	372	EQ	GTEAAASTAIKMVPQQARPPSVMDFIADH	PF		MATTLATDVRLSIAHQTRFALRLASTISSNPKSAASNAAFSPVSLHSALSLLAAGAGSATRDQLVATLGTGEVEGGHALAEQVVQFVLADASSAGGPRVAFANGVFVDASLLLKPSFQELAVCKYKAETQSVDFQTKAAEVTTQVNSWVEKVTSGRIKNILPSGSVDNTTKLVLANALYFKGAWTDQFDSYGTKNDYFYLLDGSSVQTPFMSSMDDDQYISSSDGLKVLKLPYKQGGDNRQFSMYILLPEAPGGLSSLAEKLSAEPDFLERHIPRQRVAIRQFKLPKFKISFGMEASDLLKCLGLQLPFSDEADFSEMVDSPMPQGLRVSSVFHQAFVEVNEQGTEAAASTAIKMVPQQARPPSVMDFIADHPFLFLLREDISGVVLFMGHVVNPLLSS
P97277	A1AT_MESAU	Alpha-1-antitrypsin (Alpha-1 protease inhibitor) (Alpha-1-antiproteinase)		Mesocricetus auratus (Golden hamster)	363	387	ER	GTEAAGATFMEIIPMSVPPEVNFNS	PF		MKPSISWGILLLAGLCCLVPSFLAEDAQETDASKQDQEHQACCKIAPNLADFSFNLYRELVHQSNTTNIFFSPVSIATAFAMLSLGTKGVTHTQILEGLGFNLTEIAEAEVHKGFHNLLQTFNRPDNELQLTTGNGLFIHNNLKLVDKFLEEVKNDYHSEAFSVNFTDSEEAKKVINGFVEKGTQGKIVDLVKDLDKDTVLALVNYIFFKGKWKKPFDADNTEEADFHVDKTTTVKVPMMSRLGMFDVHYVSTLSSWVLLMDYLGNATAIFILPDDGKMQHLEQTLNKEIIGKFLKDRHTRSANVHFPKLSISGTYNLKTALDPLGITQVFSNGADLSGITEDVPLKLGKAVHKAVLTIDERGTEAAGATFMEIIPMSVPPEVNFNSPFIAIIYDRQTA…
Q03734	SPA3M_MOUSE	Serine protease inhibitor A3M (Serpin A3M)	Serpina3m	Mus musculus (Mouse)	367	394	ET	GTEAAAATGFIFGFRSRRLQTMTVQFNR	PF		MAFIAALGILMAGICPTVLCFSDDTWGIDILLHKNQESGTPDDSLTLASINTDFAFSLYKKMALKNPDKNIVFSPLSISAALALVSLGAKGNTLEEILEGLKFNLTETSEADIHQGFGHLLQRLSQPEDQDQINIGNAMFIEKDLQILAEFHEKTRALYQTEAFTADFQQPTEATKLINDYVSNQTQGMIKKLISELDDRTLMVLVNYIYFKGKWKISFDPQDTFESEFYLDEKRSVKVPMMKMKFLTTRHFRDEELSCSVLELKYTGNASALFILPDQGRMQQVEASLQPETLRKWWKSLKTRKIGELYLPKFSISTDYNLKDILPELGIKEIFSKQADLSGITGTKDLSVSQVVHKAVLDVAETGTEAAAATGFIFGFRSRRLQTMTVQFNRPFLMV…
Q2R8P2	SPZ9_ORYSJ	Probable non-inhibitory serpin-Z9 (OrysaZ9)	Os11g0222200 LOC_Os11g11500	Oryza sativa subsp. japonica (Rice)	389	412	QK	GIEETSVSMGLGKPLPAQHFKADH	PF		MQVSSYLRRALRRPPFPAGDANHRRLSSAPAPKPEAPAEAMPPPPMPTRPWGEALAAAQRAFCLPLAGRVLAAAGTGNAAVSAPAVHVSLALAAGGARGATRRQVLQALGCGGGGRGGAADAANVASRVVKRVLRDRSTSGGPRLAFAGGVWADASRSLSPEFVGLAGNVYGSAAKKADFKNKPEDAPDQINSWVKDSTKGTVTTLLPAGTIDQNTGLVLGSALYFRGRWLDRDDLRRTTEQKFYCLDGTSVEVPFVEYDRTRLFAVHDNFKVIKLPYKQGKNERKFSMYIFLPDDHDGLFELTQKIFSEPMFLEQHLPTEKCHVGISVPNFKISFQIDVKDFLKDMGLELPFLREAEFSDMIKEDDSSGPLFLSDVLHKAVLEVDQKGIEETSVSMGL…
Q40066	SPZX_HORVU	Serpin-ZX (BSZx) (HorvuZx)	PAZX	Hordeum vulgare (Barley)	342	371	EE	GTEAAARTARVVTLRSLPVEPVKVDFVADH	PF		MATTDIRLSIAHQTRFAVRLASAISSPSHAKGSSGNAAFSPLSLHVALSLVAAGAAATRDQLAATLGAAEKGDAEGLHALAEQVVQVVLADASGAGGPRSFANVFVDSSLKLKPSFKDLVVGKYKGETQSVDFQTKAPEVAGQVNSWVEKITTGLIKEILPAGSVDSTTRLVLGNALYFKGSWTEKFDASKTKDEKFHLLDGSSVQTPFMSSTKKQYISSYDSLKVLKLPYQQGGDKRQFSMYILLPEAQDGLWNLANKLSTEPEFMEKHMPMQKVPVGQFKLPKFKISFGFEASDMLKGLGLQLPFSSEADLSEMVDSPAARSLYVSSVFHKSFVEVNEEGTEAAARTARVVTLRSLPVEPVKVDFVADHPFLFLIREDLTGVVLFVGHVFNPLVSA
Q41593	SPZ1A_WHEAT	Serpin-Z1A (TriaeZ1a) (WSZ1a) (WSZ1) (WSZCI)	WZCI	Triticum aestivum (Wheat)	343	371	EQ	GTEAAASTAIKMVLQQARPPSVMDFIADH	PF		MATTLATDVRLSIAHQTRFALRLASTISSNPKSAASNAAFSPVSLYSALSLLAAGAGSATRDQLVATLGTGKVEGLHALAEQVVQFVLADASSTGGSACRFANGVFVDASLLLKPSFQEIAVCKYKAETQSVDFQTKAAEVTTQVNSWVEKVTSGRIKDILPPGSIDNTTKLVLANALYFKGAWTEQFDSYGTKNDYFYLLDGSSVQTPFMSSMDDQYLLSSDGLKVLKLPYKQGGDNRQFFMYILLPEAPGGLSSLAEKLSAEPDFLERHIPRQRVALRQFKLPKFKISFGIEASDLLKCLGLQLPFGDEADFSEMVDSLMPQGLRVSSVFHQAFVEVNEQGTEAAASTAIKMVLQQARPPSVMDFIADHPFLFLVREDISGVVLFMGHVVNPLLSS
Q5R536	AACT_PONAB	Alpha-1-antichymotrypsin (ACT) (Serpin A3)	SERPINA3 AACT	Pongo abelii (Sumatran orangutan) (Pongo pygmaeus abelii)	369	397	EE	GTEASAATAVKITLLSALVDPMTIVRFNR	PF		MERMLPFLALGLLVAGFCPAVLCHPNCPLDEENPTQENQDRGTHVDLGLASTNVDFAFSLYKQLVLKAPDKNVIFSPLSISTALAFLSLGAHNTTLTEILTGLRFNLTETSEAEIHQSFQHLLRTLNQSSDELQLSMGNAMFVEEQLSLLDRFMEDAKRLYGSEAFATDFQDSAAAKKLINDYVKNRTRGKITDLIKDLDSQTMMVLVNYIFFKAKWKMPFDPQDTHQSRFYLSKKKWVMVPMMSLHHLTTPYFRDEELSCTVVELKYTGNASALFILPDQDKMEEVEAMLLPETLKRWRDSLEFRRIDELYLPKFSISRAFNLENILLQLGIVEAFTSKADLSGITGARNLVVSQVVHKAVLDVFEEGTEASAATAVKITLLSALVDPMTIVRFNRPF…
Q5RCW5	A1AT_PONAB	Alpha-1-antitrypsin (Alpha-1 protease inhibitor) (Alpha-1-antiproteinase) (Serpin A1)	SERPINA1	Pongo abelii (Sumatran orangutan) (Pongo pygmaeus abelii)	368	392	EK	GTEAAGAMFLEAIPMSIPPEVKFNK	PF		MPSSVSWGILLLAGLCCLVPVSLAEDPQGDAAQKTDTSHHDQDHPTFNKITPNLAEFAFSLYRQLAHQSNSTNIFFSPVSIATAFAMLSLGTKADTHSEILEGLHFNLTEIPEAQVHEGFQELLRTLNQPDSQLQLTTGNGLFLNESLKLVDKFLEDVKKLYHSDAFTVNFGDTEEAKKQINDYVEKGTQGKIVDLVKELDRDTVFALVNYIFFKGKWERPFEVKDTKEEDFHVDEVTTVKVPMMRRLGMFNIHYCEKLSSWVLLMKYLGNATAIFFLPDEGKLQHLENELTHDIITKFLENENRRSASLHLPKLSITGTYDLKRVLGQLGITKVFSNGADLSGVTEEAPLKLSKAVHKAVLTIDEKGTEAAGAMFLEAIPMSIPPEVKFNKPFVFLMI…
Q63969	A1AT_MUSSA	Alpha-1-antiproteinase (Alpha-1-antitrypsin) (Alpha-1-proteinase inhibitor) (Serpin A1)	Serpina1	Mus saxicola (Brown spiny mouse) (Rock-loving mouse)	363	387	ER	GTEAAATTIVEAVFMSLPPILHFNH	PF		MTPSISWRLLLLAGLCCLVPSYLAEDVQETDTSQKDQSPASHEMATNLGDFAFSLYRELVHQSNTSNIFFSPVSIATAFALLSLGSKGDTQTQILEGLQFNLTQTSEADIHKVFQHLLQTLNRPDSELQLSTGNGLFVNNDLKLVEKFLEEAKNHYQSEVFSVNFAKSEEARKMINDFVEKGTQGKIVDAVKDLDEDTVFALANYIFFQGKWKTPFDPEHTTEADFHVNESTTVRVPMMNLMRMLDVHYCSTLSSWVLMMDYLGNATAVFLLPDDGKMQHLEQTLNKELISKFLLNRHRSLAEIHFPRLSISGSYNLKALMAPLGITRVFNNGADLSGITEENAPLRLSKAVHKAVLTIDERGTEAAATTIVEAVFMSLPPILHFNHPFVFTIVETHTQ…
Q64118	A1AT_MERUN	Alpha-1-antitrypsin (Alpha-1 protease inhibitor) (Alpha-1-antiproteinase)		Meriones unguiculatus (Mongolian jird) (Gerbillus unguiculatus)	357	381	ER	GTEAAGTTVLEAVPMSIPPDVCFKN	PF		MTSSISWGLLLLAGLCCLVPSFLAEDAEKTDSSHQDHIMASNLADFAFGLYRVLSHQSNTTNIFLSPLSIATALAMLSLGSKDDTKAQLLQGLHFNLTETSEADIHKGFQHLLKTLNRPDNELQLTTGSSLFVNNSLNLVEKFLEEVKNHYHSEAFFVNFADSEEAKKTINSFVEKATHGKIVDLVKDLEIDTVLALVNYIFFRGKWEKPFDPELTEEADFHVDKSTTVKVPMMNRMGMFDVHYCDTLSSWVLLMDYLGNATAIFILPDEGKMQHLEQTLTKEHIYKFLQNRHTRSANVHLPKLSISGTYNLKKVLSPLGITQVFSNGADLSGITTDVPLKLSKAVHKAVLTLDERGTEAAGTTVLEAVPMSIPPDVCFKNPFVVIICDKHTQSPLFVG…
Q6J201	SPI_CYACP	Serine protease inhibitor (Jellypin) (JP)		Cyanea capillata (Lion's mane jellyfish) (Cyanea arctica)	328	352	EE	GTEAAAATGFGVNFMSMPMQVRADK	PF		MAALQAAVSSQLAISFFSSLIVPGAEKNVVCSPLSISSALALVAAGSRGKTLKEIADALNWREDADGLAKALLAEAEKAAQNCDASCPVKTANNVWVDNEFKILDSYRDLLKSFAVNVGKADFKKHSSDETIKINSWIEDHTNKKIRDFFPPGELSEATKAVLVNALYFKGKWAEPFDMESTRDDTFHVSNSKEVQVKMMYHSAELKYFMDENSKCDLVELPYSSKAFSMMLIVPHEVEGLSAVQSSLSLSQVSGWISNVQSAAPQTVDVFLPRFKVSQKVNMKDNLKSLGINDMFSMQANLSGIAGSHDLFVSSAIHQAVIEVNEEGTEAAAATGFGVNFMSMPMQVRADKPFLFLIISNVTKSILFIGKIANPAA
Q6P4P1	SPA3A_MOUSE	Serine protease inhibitor A3A (Serpin A3A)	Serpina3a	Mus musculus (Mouse)	369	396	ET	HTEADVITIARYNFQSAKIKAKIVKVDR	EF		MAFIAALGLLMVGICPAVTYWATADGQLGGHTAVQKDRDHEIQLDSVTLASINTDFAFSLYKKLALENPHKNIVFSPLSISAALALMSLGAKGNTLEEILEGLKFNLPETPEADIHQNFGHLLQMLIQPENQVQINAGNALFIDKHLQILTEFKEKARALYKAEAFTTDFQRPREATKLINDYVRKQTQGKIKELVSDLHRNTSMALVNFLNFQGFWNVTFDPEDTFLGNFTLDRKRTVNVPMMKTEELTTNYFRDEEMQSTVMELNYIGNASFLFILPDQGRIQHVEDSLQPQSLRKWRKSLRPRMLDELSLPKFSLSQDYNLNDILPELGIKEVFSTQADLSGITGAKNIRVSQMIHQAALDVTETHTEADVITIARYNFQSAKIKAKIVKVDREFL…
Q80X76	SPA3F_MOUSE	Serine protease inhibitor A3F (Serpin A3F)	Serpina3f	Mus musculus (Mouse)	357	385	ET	GTEAAAGTGYQNLQCCQGVIYSMKIYFDR	PF		MAGVSPAVFGCPDVTLGRNTAVREVQENITSVDSLTLASSNTDFAFSLYKELVLKNPDENVVFSPFSICTALALLSLGAKSNTLKEILEGLKFNLTETPEPDIHQGFRYLLDLLSQPGNQVQISTGSALFIEKHLQILAEFKEKARALYQAEAFTADFQQPLEATKLINDYVSNHTQGKIKELISDLDKRTLMVLVNYIYFKGKWEMPFDPDDTCKSEFYLDENRSVKVPMMKINNLTTPYFRDEELSCTVVELKYTGNASAMFILPDQGKMQQVEASLQPETLRNWKDSLKPRLINELCLPKFSISTDYSLEHILPELGIRELFSTQADLSAITGTKDLRTSQVVHKAVLDVAETGTEAAAGTGYQNLQCCQGVIYSMKIYFDRPFLMIISDTNTHIA…
Q9CQV3	SPB11_MOUSE	Serpin B11	Serpinb11	Mus musculus (Mouse)	340	366	EE	GTEAAAATGESISVKRLPVTVQFTANC	PF		MDPITTASTEFCLDVFKELSSNNVGENIFFSPLTTFYALSMLLLGTRGKSAEQMEKVLHYDSFSGVLKAKTKNSSECSQVGVMHPDFRALISHINQQNSLSVANRIYGTRSISFHKQYVRCCEKLYQAKLQTVDFELSTEETRKSINAWVKNKTNGKITNLFAKGTIDPSSVMVLVSAIYFKGQWQNKFQKRETVKAPFHMGVGKSAVVNMMYQTGTFKLAIIKEPEMQVLELPYANNKLRMIILLPVGTASVSQIEKHLNVKMLREWTNPSNMVEREVDVHIPKFSLSVKYDLNTLLKSLGMRDIFNVANADLSGMSPDKGLYLSKVVHKSYVDVNEEGTEAAAATGESISVKRLPVTVQFTANCPFLFFIWDESGNILFAGKFASP
Q9SH52	SPZ1_ARATH	Serpin-Z1 (ArathZ1)	At1g64030 F22C12.22	Arabidopsis thaliana (Mouse-ear cress)	317	348	EE	GAEAAAATADGDCGCSLDFVEPPKKIDFVADH	PF		MDVREAMKNQTHVAMILSGHVLSSAPKDSNVIFSPASINSAITMHAAGPGGDLVSGQILSFLRSSSIDELKTVFRELASVVYADRSATGGPKITAANGLWIDKSLPTDPKFKDLFENFFKAVYVPVDFRSEAEEVRKEVNSWVEHHTNNLIKDLLPDGSVTSLTNKIYANALSFKGAWKRPFEKYYTRDNDFYLVNGTSVSVPFMSSYENQYVRAYDGFKVLRLPYQRGSDDTNRKFSMYFYLPDKKDGLDDLLEKMASTPGFLDSHIPTYRDELEKFRIPKFKIEFGFSVTSVLDRLGLRSMSMYHKACVEIDEEGAEAAAATADGDCGCSLDFVEPPKKIDFVADHPFLFLIREEKTGTVLFVGQIFDPSGPCSGSNSDSDDY
Q9ST57	SPZ2A_WHEAT	Serpin-Z2A (TriaeZ2a) (WSZ2a)		Triticum aestivum (Wheat)	343	371	ET	GTEAAAATIAKAVLLSASPPSDMDFIADH	PF		MATTLATDVRLSIAHQTRFGFRLASTISSNPESTANNVAFSPVSLHVALSLITAGAGGATRDQLVATLGEGEAERLHALAEQVVQFVLADASYADSPRVTFANGVFVDASLPLKPSFQELAVCKYKAEAQSVDFQTKAAEVTAQVNSWVEKVTTGLIKDILPAGSISNTTRLVLGNALYFKGAWTDQFDSRVTKSDYFYLLDGSSIQTPFMYSSEEQYISSSDGLKVLKLPYKQGGDKRQFSMYILLPEAPSGIWSLAEKLSAEPELLERHIPRQKVALRQFKLPKFKISFGIEASDLLKHLGLQLPFSDEADLSEMVDSPMPQGLRISSVFHKTFVEVNETGTEAAAATIAKAVLLSASPPSDMDFIADHPFLFLIREDTSGVVLFIGHVVNPLRSL
Q9ST58	SPZ1C_WHEAT	Serpin-Z1C (TriaeZ1c) (WSZ1c)		Triticum aestivum (Wheat)	343	371	EQ	GTEAAASTAIKMALLQARPPSVMDFIADH	PF		MATTLATDVRLSIAHQTRFALRLASTISSNPKSAASNAVFSPVSLHVALSLLAAGAGSATRDQLVATLGTGEVEGLHALAEQVVQFVLADASSAGGPHVAFANGVFVDASLPLKPSFQELAVCKYKADTQSVDFQTKAAEVATQVNSWVEKVTSGRIKDILPSGSVDNTTKLVLANALYFKGAWTDQFDSSGTKNDYFYLPDGSSVQTPFMSSMDDQYLSSSDGLKVLKLPYKQGGDKRQFSMYILLPEAPGGLSNLAEKLSAEPDFLERHIPRQRVALRQFKLPKFKISFETEASDLLKCLGLQLPFSNEADFSEMVDSPMAHGLRVSSVFHQAFVEVNEQGTEAAASTAIKMALLQARPPSVMDFIADHPFLFLLREDISGVVLFMGHVVNPLLSS
Q9ZQR6	SPZ2_ARATH	Serpin-Z2 (ArathZ2)	At2g14540 T13P21.8	Arabidopsis thaliana (Mouse-ear cress)	344	374	EE	GTEAAAATTVVVVTGSCLWEPKKKIDFVADH	PF		MDSKRKNQELSTSETADPSLSKTNKKQKIDMQEAMKNQNEVSLLLVGKVISAVAKNSNCVFSPASINAVLTVTAANTDNKTLRSFILSFLKSSSTEETNAIFHELASVVFKDGSETGGPKIAAVNGVWMEQSLSCNPDWEDLFLNFFKASFAKVDFRHKAEEVRLDVNTWASRHTNDLIKEILPRGSVTSLTNWIYGNALYFKGAWEKAFDKSMTRDKPFHLLNGKSVSVPFMRSYEKQFIEAYDGFKVLRLPYRQGRDDTNREFSMYLYLPDKKGELDNLLERITSNPGFLDSHIPEYRVDVGDFRIPKFKIEFGFEASSVFNDFELNVSLHQKALIEIDEEGTEAAAATTVVVVTGSCLWEPKKKIDFVADHPFLFLIREDKTGTLLFAGQIFDPSE…
O48706	SPZ3_ARATH	Serpin-Z3 (ArathZ3)	At2g26390 T9J22.6	Arabidopsis thaliana (Mouse-ear cress)	337	363	EE	GTEAAAVSVAIMMPQCLMRNPDFVADH	PF		MELGKSIENQNNVVARLAKKVIETDVANGSNVVFSPMSINVLLSLIAAGSNPVTKEEILSFLMSPSTDHLNAVLAKIADGGTERSDLCLSTAHGVWIDKSSYLKPSFKELLENSYKASCSQVDFATKPVEVIDEVNIWADVHTNGLIKQILSRDCTDTIKEIRNSTLILANAVYFKAAWSRKFDAKLTKDNDFHLLDGNTVKVPFMMSYKDQYLRGYDGFQVLRLPYVEDKRHFSMYIYLPNDKDGLAALLEKISTEPGFLDSHIPLHRTPVDALRIPKLNFSFEFKASEVLKDMGLTSPFTSKGNLTEMVDSPSNGDKLHVSSIIHKACIEVDEEGTEAAAVSVAIMMPQCLMRNPDFVADHPFLFTVREDNSGVILFIGQVLDPSKH
O54759	ALST_TAMSI	Alpha-1-antitrypsin-like protein CM55-ST		Tamias sibiricus (Siberian chipmunk) (Eutamias sibiricus)	363	387	EE	GTEAAGGTVLGNIRSTLRYEVIFDR	PF		MPSSISWGLLLLAALSCLGPGSLAQDAQETEASKQDQEHPASHRIAPHLAEFALSFYRVLARQSNTTNIFFSPVSIATALAMLSLGTKGDTHTQILEGLDFNLTEMAEADIHQGFQNLLQTLNRPNTQLQLTSGNGLFIDRNLKLLDKFLEDVKSLYHSEAFSTNFTNTQEARQQINSYVEKGTQGKIVELLKELDRDTVLALVNYIFFKGKWKQPFNEEQTREKDFHVDEATTVRVPMMNRLGMFHLHHCSTLASWVLQMDYLGNATAIFLLPDKGKMQHLEDTVTTEILTKFLKNRQTTKSQLYFPKVSISGTYDLKDVLSSLGITKVFSSEADLSGVTEEAPLSVSKALHKAVLDIDEEGTEAAGGTVLGNIRSTLRYEVIFDRPFLVVIYEHHTK…
O54760	ALSI_TAMSI	Alpha-1-antitrypsin-like protein CM55-SI		Tamias sibiricus (Siberian chipmunk) (Eutamias sibiricus)	363	387	EE	GTEAAGGTVLGNIRSILRYEVIFDR	PF		MPSSISWGLLLLAALSCLGPGSLAQDAQETEASKQDQEHPASHKIAPHLAEFALSFYRVLARQSNTTNIFFSPVSIATALAMLSLGTKGDTHTQILEGLDFNLTEMAEADIHQGFQHLLQTLNRPNTQLQLTSGNGLFIDRNLKLLDKFLEDVKSLYHSEAFSTNFTNTEEARQQINSYVEKGTKGKIVELLKELDRDTVLALVNYIFFKGKWKQPFNEEQTREKDFHVDEATTVRVPMMNRLGMFHLHHCSTLASWVLQMDYLGNATAIFLLPDKGKMRHLEDTVTTEILTKFLKNRETTKSQLYFPKVSISGTYDLKDVLSSLGITKVFSSEADLSGVTEEAPLTVSKALHKAVLDIDEEGTEAAGGTVLGNIRSILRYEVIFDRPFLVVIYEHHTK…
O54761	ALMS_ICTTR	Alpha-1-antitrypsin-like protein GS55-MS		Ictidomys tridecemlineatus (Thirteen-lined ground squirrel) (Spermophilus tridecemlineatus)	363	387	ER	GTEAAGATFLEMMPMSLPPEVKFDK	PF		MPSSISWGLLLLAGLSCLVAGSLAEDAQETGASKHDQEHPASHRIAPNLAEFALSLYRVLAHESNTTNIFFSPVSIAMALASLSLGTKADTHTQIMEGLGFNLTETAESDIHQGFQHLLQTLNKPNSQLQLTTGNGLFIDHNLKLLDKFLQDVKNLYHSEAFSTDFTNTEEAKKQINTYVEKGTQGKIVDLVKDLNRDSVLALVNYIFFKGKWEKPFEVDHTKEEDFHVDQVTTVRVPMMNRMGMFEVHYCSTLASWVLQMDYLGNATAIFLLPDEGKLQHLEDTITKEILAKFLKNRESSSVNLHFPKLNISGTMDLKPVLTRLGITNVFSYKADLSGITEDDPLRVSQALHKAVLTIDERGTEAAGATFLEMMPMSLPPEVKFDKPFLVVIIEHSTK…
O54762	ALLT_ICTTR	Alpha-1-antitrypsin-like protein GS55-LT		Ictidomys tridecemlineatus (Thirteen-lined ground squirrel) (Spermophilus tridecemlineatus)	363	387	EK	GTEAERHTVKGPMALTLAPEVKFNR	PF		MPSSISWGLLLLAGLSCLATGCLIEDSEKSDAPKHDQENSASHKIAPNLAEFAFSLYRVLAHESNTTNIFFSPVSIATALGSLSLGTKADTHTQIMEGVGFNLTEISEAEIHQGFQHLLQNLNKSNSQLQLTTGNGLFIDHNMKLLDKFLEDIKNLYHSEAFSTDFTNTEEAKKQINTYVEKGTQGKIVDLVKDLDRDSGLALVNYIFFKGTLEKPFKADHTMEQDFHVDEATTVRVPMMNRLGMFDLHYCPTLSSMVLKMKYLGDITAIFIMPKVGRMEYVEETLTKEFLDKLLKKDYTGKNTVHFPKLSISGTIDLKPVLTRLGITKVFSHEADLSGITEDAPLRVSQALHKAVLTIDEKGTEAERHTVKGPMALTLAPEVKFNRPFLVTLYDRSTK…
P32759	A1AT_CYPCA	Alpha-1-antitrypsin homolog		Cyprinus carpio (Common carp)	323	347	EK	GTEAAAATTIEIMPMSLPDTVILNR	PF		MPATCLLHTMLTLPSPSTRNLRSIQMPRARTFSSPSRYRNGFEHAGCRCQGSTLSQIYSSLGYSGLQASQVNEGYEHLIHMLGHSREAMQLEAGAGVAIREGFKVVDQFLKDVQHYYNSEAFSVDFSKPEIAAEEINQFIAKKTNDKITNMVKDLDSDTVMMLINYMYFRGKWDKPFDAQLTHKADFKVDEDTTVQVDMMKRTGRYDIYQDPVNQTTVMMVPYKGNTSMMIIFPDDGKMKELEESISRHHLKNWHDKLFRSSVDLFMPKFSITATSKLKGILEDMGVTDAFGDTADLSGLTEEVKVKVSQVVHKAVLSVDEKGTEAAAATTIEIMPMSLPDTVILNRPFLVLIVEDTTKSILFMGKITNPTE
Q10GX0	SPZXB_ORYSJ	Serpin-ZXB (OrysaZxb)	Os03g0610800 LOC_Os03g41438 OSJNBb0007E22.10	Oryza sativa subsp. japonica (Rice)	354	380	EE	GTEAAAASAAVVSFRSAPVTVDFVADH	PF		MDATATDLRVSIAHQTRFAFRLAAALSSPRAHPAAGGAAGAGGSNVAFSPLSLHVALSLVAAGAGGATRDQLVSLLGVPGRGTAEGLHAFAEQVVQLVLADSSPAGGPRVAFADGVFIDSSLSLMKSFKDVAVGKYKAETHSVDFQTKAAEVASQVNSWVDRVTSGLIKEILPPGSVDHTTRLVLGNALYFKGAWTEKFDASKTKDGEFRLLDGKSVLAPFMSTSKKQYLSSYDSLKVLKLPYQKGRDLRQFSMYILLPEAQDGLWSLAAKLNSEPEFLEKRIPTRQVTVGKFKLPKFKISFGFEASDLLKILGLQLPFSSKADLTGMVGSPERHNLFVSSLFHKSFVQVDEEGTEAAAASAAVVSFRSAPVTVDFVADHPFLFLIREDMTGVVLFIGH…
Q53KS8	SPZ2A_ORYSJ	Serpin-Z2A (OrysaZ2a)	Os11g0239000 LOC_Os11g13530	Oryza sativa subsp. japonica (Rice)	370	396	EE	GTEAAASTACTIRLLSMSYPEDFVADH	PF		MEDNAGDCGGMTAFALRLAKRLADVGVSSNKNLVFSPASLYAALALVAAGARGTTLDELLALLGAASLDDLEESVRRAVEVGLADESASGGPRVSDACGVWHDETLELKPAYRAAAAGTYKAVTRAANFQRQPKRSRKKINKWVSKATNKLIPEILPDGSVHVDTALVLVNAIYFKGKWSNPFPRSSTTTGKFHRLDGSSVDVPFMSSREDQYIGFHDGFTVLKLPYHHRTMKNHGDGGDTITNSSITRAILEHYGGENVGLSMYIFLPDERDGLPALVDKMAASSSSSSFLRDHRPTRRREVGDLRVPRFKVSFYSQINGVLQGMGVTAAFDAGEADLSGMAEGVDQRGGGLVVEEVFHRAVVEVNEEGTEAAASTACTIRLLSMSYPEDFVADHPFA…
Q53KS9	SPZ2B_ORYSJ	Serpin-Z2B (OrysaZ2b)	Os11g0239200 LOC_Os11g13540 OsJ_032137	Oryza sativa subsp. japonica (Rice)	349	377	EE	GTEAAAATACTMKFLCLTLTSPVDFVADH	PF		MEDDAGNCGGLTAFALRLAKRLADDGDNSNRNVVFSPVSLYAALALVASGARGTTLDELVALLGAASLDDLEESVRRAVEVGLADESESGGPRVSYACGVWHDERLALKPAYRAADFQRQPKSSRKKINKWVSKATNKLIREILPDGSVHGGTALVLVNAIYFKGKWSNPFPRERTTTGKFHRLDGSSVDAPFMSSREDQYIGFYDGFKVLKLPYHRTMKNHGDGGDITPAILKHYGENVGLSMYIFLPDARDGLPALVDKMAVASSGTASSSFLRDHRPGRRRIKVGDLRVPRFKVSFYSEMNEVLKGMGIGAAFDVGKVDLSGMIDGELVVVEKVMHRAVVEVNEEGTEAAAATACTMKFLCLTLTSPVDFVADHPFAFFVVEEKSDAVLFAGHVLD…
Q53MD1	SPZ6C_ORYSJ	Putative serpin-Z6C (OrysaZ6c)	Os11g0231200 LOC_Os11g12460	Oryza sativa subsp. japonica (Rice)	357	389	EE	GTEAAAATAVCLTFASAAPSSRRPARVDFVADH	PF		MESCARRCAVSGLTALSMRLTKQLSAAAASKAGAAGNLVFSPLSIYSVLSVVTAGARGRTLTELLGALGAESREKLAANAGEMARALPAPGGGAAQPGGGPRVAHACGVWHERTRTVRPAFRDAAAASFNAAALAVDFLNNPEEARKEINSWVAAATENLIDTILPPGSVSTDTGLVVTSAIYFNGQWWTPFCKEITEKRAFHRLDGGDVEADFMRSGEDQYIAVHDGFKVLKMPYAACVSARTTTTPRYSMYVFLPDERDGLWSLEDRMAAGGEGFLREHTPERRVEVGEFRIPRFKLSFDDSVVGALQRLGVRDVFKPFVADLADVLEAENSGDDPPLFVSDVKHKAVIEVNEEGTEAAAATAVCLTFASAAPSSRRPARVDFVADHPFAFLVLEES…
Q53MD3	SPZ5_ORYSJ	Putative serpin-Z5 (OrysaZ5)	Os11g0232000 LOC_Os11g12520	Oryza sativa subsp. japonica (Rice)	356	387	EE	GTEAAASAINMVCGMSMTPEPRPVPVDFVADH	PF		MAPPPPAAPPCPGLTELALRVARRIQAGGAPDGNLVFSPLSVYAALALVAAGAGGDTLAELLGVLGAGSRDELAGLAGRLAGRALADRSRAGGPRVSFVSGVWYDKTRTLSPSFRDAAVQSFMAETRAADFREKPGEAVNQINAWARKATNKLIDTVIDGGLPADTDVVVANAVYFKGKWKDPFTKALTKTGKFHRLDGAAVDASFMQRGTYYDTGDYIACHDGFKVLRLPYDDERRRSPASPPPPPSTPRFSLCVFLPDALDGLWDLLDEIASTPGFLQAKLPTRHASVGELKLPKFKLTFSGDIAGVLRGLGLDATFSDGEADFSKMVEDDGGRRPLSMRSLVHKAVIEVNEEGTEAAASAINMVCGMSMTPEPRPVPVDFVADHPFAFFVIEETTG…
Q53P09	SPZ8_ORYSJ	Putative serpin-Z8 (OrysaZ8)	Os11g0224800 LOC_Os11g11760	Oryza sativa subsp. japonica (Rice)	369	396	EE	GTVAAAATMTRMLPSGVPPPPVDFVAEH	PF		MDDGEAARRHRHRAISGGLTALAVRLADRLGAASPGRNLAFSPLSVHAALSLAAAGAAGGTLDEILAVLGAASRDDLAAFVGRTAETALADRGPESLGPRVVFAPGVWCDAARPFKPAYRAAVAAEYNAEATVVDFKNKVEEARKQINAWARRATGKLITDVLPPRSVGPETAVVLGNAIYFKGKWDRPFNESDTERKPFYRHDGAAAAAAVADVPYMSSRSYQRVAVHDGFKVLKLRYRSPRLLRDKRKRGGGGDVGGEFTRYAMAIFLPDARDGLRGLVERMASRPGFLHEHMPAAWPVPVGEFRVPKFKVSCGGSVVGALEQLGLRLPFSPELADLSDMVEDDGSGWPLFVGDIQHKAVIEVNEEGTVAAAATMTRMLPSGVPPPPVDFVAEHPFA…
Q53Q31	SPZ6A_ORYSJ	Putative serpin-Z6A (OrysaZ6a)	Os11g0230400 LOC_Os11g12410	Oryza sativa subsp. japonica (Rice)	336	367	EE	GTEAAAATAVLMEGAARYAPPPPPREDFVADH	PF		MGISLRLAEQFSAEEDGGGGGGNLVFSPLSIYSALSVVTAGARGTTLTELLAALGAPSRDALAKNAAEIARALAGGTATGGPRVAHACGLWHERTRSLKLAFRDAAAASFNAATRAVDFLANPEEARKEINSWVAAATENLIDTILPPGSVSTDTGLVVTSAIYFNGTWQTPFRKQDTKKDKFHLLDGHGTVDADFMRTGEDQYIAAHDGFKVLKMPYAHDHAAPQPSPRYYSMYILLPDERDGLSSLEDRMAAAGGGGGGEGFLSEHMPVRRVEVGEFRIPRFKLSFSRSVVRALRGVGVNAVFDRAELPDMIEGEPLRVSDVLHKAVIEVNEEGTEAAAATAVLMEGAARYAPPPPPREDFVADHPFAFFVVEESSGAVLFAGHVVDPTKS
Q53Q32	SPZ6B_ORYSJ	Serpin-Z6B (OrysaZ6b)	Os11g0230700 LOC_Os11g12420	Oryza sativa subsp. japonica (Rice)	338	369	EE	GTEVAAATVVIMKGRARRPSPAPAPVDFVADH	PF		MALRLAERLSLEEDSVGGGNLVFSPLSIYSALTVVTAGARGTTLAELLAALGAPSSRDALAEDAGEIVRALPGGSGTATGGPRVAHACGLWHDRRRNVKPAFRDAAAASFQATTRAVDFLANPEEARNEINSWVAAATENLIDTILPPGSVSTDTRLVVASAIYFNATWQTPFRKQDTKKDKFHILGGGGDVDADFMRSGDDQYVAAYDGFKVLKMPYNTRASRTHTQPQYSLCVFLPDKRNGLWTLADRMEAGGGEVFLREHMPEKRVKVGEFRIPRFKLSFDGSIKTALQGVGVRAVFDPAAADLSDVLEEGNSGDPPLFVSDVLHGAAIEVNEEGTEVAAATVVIMKGRARRPSPAPAPVDFVADHPFAFFVVEESSGAVLFAGHVVDPTNPSQL
Q5NBM0	SPZ12_ORYSJ	Putative serpin-Z12 (OrysaZ12)	Os01g0267300 LOC_Os01g16200 P0011D01.15	Oryza sativa subsp. japonica (Rice)	370	397	EL	GTVAAASTAVVMMQKGSSLPPVDFVADR	PF		MAALAAGEPFSGRATGGDGGVRSDVMAPPAMAEEAKVSCLPLAREVGRRAAAAGGGQGRNFIVSPLSFHAALALVADGARGETQRELLGFLGSPSLAELHRSPTTRLVARLRHLPNTSFACGVWVDRGRALTPEFADAAASRYAAVAEPADFATQPEQARERVNAFVSDATEGLIRDVLPPNSVDSSTVVVLANAVHFKGTWSLPFHPSATFHAPFHLLDGGAVRAPFMTTEIPFERHVAAFPGFTALKLPYKNVGGGGGGDGVPRAAFYMLLLLPDGDGALKLADLYDMAVTTPEFIKKHTPAAEAPVRRLMVPKFKFSFKFEAKSDMRKLGVTRAFAGGDFSGMVTGGDGLFIAEVYHQATIEVDELGTVAAASTAVVMMQKGSSLPPVDFVADRPF…
Q63556	SPA3M_RAT	Serine protease inhibitor A3M (Serpin A3M) (Serine protease inhibitor 2.4) (SPI-2.4)	Serpina3m	Rattus norvegicus (Rat)	360	386	ET	GTEAAAATGANLVPRSGRPPMIVWFNR	PF		FLLMAGICPAVLGFPDGTLGNDTLLHKDQDKGTQLDSLTLESINTDFAFSLYKMLALKNPDKNVVFSPLSISAALAIVSLGAKGNTLEEILEVLRFNLTESYETDIHQGFGHLLQRLSQPGDQVKIITGNALFIDKNLQVLAEFQEKTRALYQVEAFTASFQQPRVTEKLINDSVRNQTQGKIQELVSGLKERTSMVLVNILLFRGKWKVPFDPDYTFESEFYVDEKRSVKVSMMKIEELTTPYFRDEELSCSVLELKYTGNSSALFILPDKGRMQQVEASLQPETLKKWKDSLRPRKIDELYLPRLSISTDYSLEEVLPELGIRDVFSQQADLSRITGAKDLSVSQVVHKVVLDVNETGTEAAAATGANLVPRSGRPPMIVWFNRPFLIAVSHTHGQH…
Q75H81	SPZXA_ORYSJ	Serpin-ZXA (OrysaZxa)	Os03g0610650 LOC_Os03g41419 OSJNBa0034J04.19 OSJNBb0007E22.7	Oryza sativa subsp. japonica (Rice)	343	369	EE	GTEAAAATAAVITLRSAPIAEDFVADH	PF		MAADLRVSIAHQTSFALRLAAALSSPAHPAGGAGRNVAFSPLSLHVALSLVAAGAGGATRDQLASALGGPGSAEGLHAFAEQLVQLVLADASGAGGPRVAFADGVFVDASLSLKKTFGDVAVGKYKAETHSVDFQTKAAEVASQVNSWVEKVTSGLIKEILPPGSVDHTTRLVLGNALYFKGAWTEKFDASKTKDGEFHLLDGKSVQAPFMSTSKKQYILSYDNLKVLKLPYQQGGDKRQFSMYILLPEAQDGLWSLAEKLNSEPEFLEKHIPTRQVTVGQFKLPKFKISFGFEASDLLKSLGLHLPFSSEADLTEMVDSPEGKNLFVSSVFHKSFVEVNEEGTEAAAATAAVITLRSAPIAEDFVADHPFLFLIQEDMTGVVLFVGHVVNPLLAA
Q7XMK0	SPZ11_ORYSJ	Putative non-inhibitory serpin-Z11 (OrysaZ11)	Os04g0533700 LOC_Os04g45110 OsJ_014933 OSJNBb0039L24.18	Oryza sativa subsp. japonica (Rice)	324	357	EE	GTTAVEAMYSPSSPGYSPGYQPPRPPPMSFVAEH	PF		MDQCLQVAWIAGSDAITEQSNFIFSPMCLRAGLALLATGADGETLRQMLAFLGSEHIHQLNATSAGLLAEMQAWPQLVFAAGIFVDRSLRLRPEFKSTAAAAHGGIHAICGLPEPDHEGALNQRHPPWHLEQRHDVRPCERHALQGEVGSDVRVVEHHAGNVPPPRRHDGAGAVPVGPRDALRRQGAKFEFHGLEFKVLQLFYKMVGRDGQVDFGFGAPCFCMLVFLPIKRDGLRHLLRMAVTEPDFVTRCVPRSRQIVTPCKVPKFKFSSQLDAGGALAQLGLGAPFDPDAADLSRMAVNTPPAGLYVSTMRQKCAVEVDEEGTTAVEAMYSPSSPGYSPGYQPPRPPPMSFVAEHPFMFAIVEYKKAQVLFLGHVMDPSKEDQ
Q7XMK1	SPZ10_ORYSJ	Putative non-inhibitory serpin-10 (OrysaZ10)	Os04g0533700 LOC_Os04g45110 OSJNBb0039L24.17	Oryza sativa subsp. japonica (Rice)	333	365	EE	GTTAVEATYSCCSPTYSGPESPKPRPMSFVAEH	PF		MDYCLQVAWIAGTKAITEQSNFMFSPLGLRAGLALLATGTDGETLRQLLAFLGSQHIHQLNAASAGLLAEMRAWPQLSFAAGIFVDRSLRLRPEFQSTAAAAHGAFPRSVDFQNQANAAAAEVNRFISQATNGRLNNTISPGTFGSSTKCVLANAMHFKATWGRKFESYDTQRRRFHRQDGTRVTVPFLSDPRTHYAARFDGLGFKVLQLFYKMVGHDGQVHFGAPCFCMLVFLPIKRDGLRHLLRMAVTEPDFVMRCVPRSEQEVSPCMVPKFKFSSELDARGALAKLGLGAPFDPLAADLSRMAVSVNTPPERLYVSAMRQKCAVEVDEEGTTAVEATYSCCSPTYSGPESPKPRPMSFVAEHPFMFAIVEYEKAQVLFLGHVMDPSNEE
Q8BYY9	SPA3B_MOUSE	Serine protease inhibitor A3B (Serpin A3B)	Serpina3b	Mus musculus (Mouse)	367	390	EK	GTEGDAITIVGYNFMSAKLKPVFV	KF		MAFIAALGLLMAEICPAVICCSDGTLGMHNAVQKGQDTQKQLDSLTLASINTDFAFSFYKELALKNPHKNIAFSPFGIATALNSLTLGAKGNTLEEILEVLKFNLTETSEADIHQGFKHLLQRLSHPGDQVQIRTGNALFVEKHLQILAEFKEKARALYHTEVFTANFQQPHEAMKLINSYMSNQTQGKIKELVSDMDGNTSMVIVNDLFFKAEWMVPFNSDDTFMGKFIVDRSRHVKVPMMKTKNLRTPYFRDEELKCTVVELNYKGNGKAMFILPDQGKMQQVEASLQPGTLKKWRKSLRPRKIKELHLPKFSLSQHYNLEDILPELGIRELFSTQADLSGITGVKNITVSEMIHSTELDMTEKGTEGDAITIVGYNFMSAKLKPVFVKFEDQFLYI…
Q94DW6	SPZ1_ORYSJ	Serpin-Z1 (OrysaZ1)	Os01g0765400 LOC_Os01g56010 OsJ_003479 P0403C05.26	Oryza sativa subsp. japonica (Rice)	353	384	EE	GTEAAAATAVVMTLGCAAPSAPVHVVDFVADH	PF		MELAEAVRDETAMAMRLLGHLARAPRGGGGDKNLAVSPLSLHAALALLGAGARGETLDQIIAFLGPAGGPAHAALASHVALCSLADDSGPGDDRGGPKVRFANGVWVDAALRLKAAYARVVADKYRAEARPVSFRDKLEEARREINEWFESATAGRIKDFLPKDAVDRATPAVLGNALYFKGDWESKFDARSTSDDVFYLPDGGHVSAPFMSSGKWQYIACRAGYKVLRLPYARGGRGRGRDTGRLFSMYIYLPDERHGLPDMLRKLCSDPAALIESSAALTEKVPVGAFMVPRFTLSYKTNAAETLRQLGLRLPFEYPGADLSEMVESSPEAEKIVVSAVYHESFVEVNEEGTEAAAATAVVMTLGCAAPSAPVHVVDFVADHPFMFLIKEDLTGVVV…
Q9M1T7	SPZ4_ARATH	Serpin-Z4 (ArathZ4)	At3g45220 T14D3.160	Arabidopsis thaliana (Mouse-ear cress)	342	367	EE	GTEAAAVSVASMTKDMLLMGDFVADH	PF		MELGKSMENQTDVMVLLAKHVIPTVANGSNLVFSPMSINVLLCLIAAGSNCVTKEQILSFIMLPSSDYLNAVLAKTVSVALNDGMERSDLHLSTAYGVWIDKSLSFKPSFKDLLENSYNATCNQVDFATKPAEVINEVNAWAEVHTNGLIKEILSDDSIKTIRESMLILANAVYFKGAWSKKFDAKLTKSYDFHLLDGTMVKVPFMTNYKKQYLEYYDGFKVLRLPYVEDQRQFAMYIYLPNDRDGLPTLLEEISSKPRFLDNHIPRQRILTEAFKIPKFKFSFEFKASDVLKEMGLTLPFTHGSLTEMVESPSIPENLCVAENLFVSNVFHKACIEVDEEGTEAAAVSVASMTKDMLLMGDFVADHPFLFTVREEKSGVILFMGQVLDPSIH
Q9SIR9	SPZ10_ARATH	Serpin-Z10 (ArathZ10)	At2g25240 T22F11.17	Arabidopsis thaliana (Mouse-ear cress)	333	359	EE	GTEAAAVSVGVVSCTSFRRNPDFVADR	PF		MELGKSIENHNDVVVRLTKHVIATVANGSNLVFSPISINVLLSLIAAGSCSVTKEQILSFLMLPSTDHLNLVLAQIIDGGTEKSDLRLSIANGVWIDKFFSLKLSFKDLLENSYKATCSQVDFASKPSEVIDEVNTWAEVHTNGLIKQILSRDSIDTIRSSTLVLANAVYFKGAWSSKFDANMTKKNDFHLLDGTSVKVPFMTNYEDQYLRSYDGFKVLRLPYIEDQRQFSMYIYLPNDKEGLAPLLEKIGSEPSFFDNHIPLHCISVGAFRIPKFKFSFEFNASEVLKDMGLTSPFNNGGGLTEMVDSPSNGDDLYVSSILHKACIEVDEEGTEAAAVSVGVVSCTSFRRNPDFVADRPFLFTVREDKSGVILFMGQVLDPSKH
