# Supplementary material for: U-Net-based reactive center loop-identifier for serpins
Source: Bioinform Adv. 2026 May 7;6(1):vbag132. doi: 10.1093/bioadv/vbag132 (PMC13215094; doi:10.1093/bioadv/vbag132)
Supplement: vbag132_Supplementary_Data [file vbag132_supplementary_data.zip › S.Table3_Test_Set_Evaluations.xlsx]

## Sheet: sequence_level_evaluation
binary_accuracy	binary_precision	binary_recall	binary_f1	mean_iou	exact_match_pct	num_sequences	num_true_rcl	num_pred_rcl	true_positives	false_positives	false_negatives	encoding	model
1	1	1	1	0.7143	46.1538	78	78	78	78	0	0	onehot	CNN
1	1	1	1	0.9943	97.4359	78	78	78	78	0	0	onehot	UNET
1	1	1	1	0.9638	97.4359	78	78	78	78	0	0	onehot	LSTM
1	1	1	1	0.7451	52.5641	78	78	78	78	0	0	blosum	CNN
1	1	1	1	0.9941	97.4359	78	78	78	78	0	0	blosum	UNET
1	1	1	1	0.9945	97.4359	78	78	78	78	0	0	blosum	LSTM
1	1	1	1	0.9982	98.7179	78	78	78	78	0	0	esm2_650m	CNN
1	1	1	1	0.9982	98.7179	78	78	78	78	0	0	esm2_650m	UNET
1	1	1	1	0.9982	98.7179	78	78	78	78	0	0	esm2_650m	LSTM

## Sheet: residue_level_evaluation
accuracy	precision	recall	f1	f1_macro	mcc	auc	encoding	model
0.9899	0.9934	0.8528	0.9177	0.9562	0.9154	0.9909	onehot	CNN
0.9994	0.9911	1	0.9955	0.9976	0.9952	1	onehot	UNET
0.9973	0.9815	0.9778	0.9796	0.9891	0.9782	0.9996	onehot	LSTM
0.9904	0.9855	0.8684	0.9233	0.9591	0.9203	0.9821	blosum	CNN
0.9995	0.992	1	0.996	0.9979	0.9957	1	blosum	UNET
0.9996	0.9986	0.9957	0.9972	0.9985	0.997	1	blosum	LSTM
0.9999	0.9981	1	0.9991	0.9995	0.999	1	esm2_650m	CNN
0.9999	0.9981	1	0.9991	0.9995	0.999	1	esm2_650m	UNET
0.9997	0.9962	1	0.9981	0.999	0.998	1	esm2_650m	LSTM
